# Supplementary material for: Blockade of NMT1 enzymatic activity inhibits N-myristoylation of VILIP3 protein and suppresses liver cancer progression
Source: Signal Transduct Target Ther. 2023 Jan 9;8:14. doi: 10.1038/s41392-022-01248-9 (PMC9826789; doi:10.1038/s41392-022-01248-9)
Supplement: Supplementary file 2 — Supplementary Data 1 [file 41392_2022_1248_MOESM2_ESM.xlsx]

## Sheet: Sheet1
Data S1. The list of 419 FDA-approved compound library.
1	Drospirenone
2	Omeprazole
3	Tenofovir Disoproxil Fumarate
4	Prazosin HCl
5	Tizanidine HCl
6	Ispinesib
7	Naratriptan
8	SAR245409
9	Pimobendan
10	Ruxolitinib
11	Ondansetron HCl
12	Tenofovir
13	Ranolazine 2HCl
14	Topiramate
15	Cilomilast
16	Ponatinib
17	Alprostadil
18	Quizartinib
19	Lumacaftor
20	Isotretinoin
21	Oxcarbazepine
22	Tigecycline
23	Repaglinide
24	Tranilast
25	Zibotentan
26	Safinamide Mesylate
27	Fludarabine
28	Norfloxacin
29	Telaprevir
30	Pomalidomide
31	Lopinavir
32	Pelitinib
33	Trilostane
34	Rolipram
35	Venlafaxine
36	Atazanavir Sulfate
37	Saxagliptin
38	Pimasertib
39	Pralatrexate
40	Lactulose
41	Pizotifen Malate
42	Vecuronium Bromide
43	Sildenafil Citrate
44	Voriconazole
45	Tazarotene
46	Meropenem
47	Ofloxacin
48	Lomibuvir
49	Betamethasone
50	Linezolid
51	Zileuton
52	Marbofloxacin
53	Tadalafil
54	Selisistat
55	Fasudil
56	Resveratrol
57	Zosuquidar
58	Mycophenolate Mofetil
59	Cyclosporine
60	Febuxostat
61	Doramapimod
62	Mosapride Citrate
63	Rocuronium Bromide
64	Daclatasvir
65	Alfuzosin HCl
66	Tamsulosin
67	Ziprasidone HCl
68	Moxifloxacin HCl
69	Sulfasalazine
70	Nafamostat Mesylate
71	Stavudine
72	Clopidogrel
73	Dyphylline
74	Dapagliflozin
75	Zonisamide
76	Doxercalciferol
77	Aztreonam
78	Natamycin
79	Nebivolol
80	Candesartan
81	Iloperidone
82	Apixaban
83	Pyridostigmine Bromide
84	Sulfameter
85	Naproxen
86	Amphotericin B
87	Ketoprofen
88	Ezetimibe
89	(6-)ε-Aminocaproic acid
90	Hydrocortisone
91	Eplerenone
92	Ibuprofen
93	Semagacestat
94	Methimazole
95	Prilocaine
96	Nitazoxanide
97	Ketorolac
98	Enalaprilat Dihydrate
99	Reserpine
100	Metolazone
101	Aminoglutethimide
102	Sulfanilamide
103	Torsemide
104	Hydrochlorothia zide
105	Triamcinolone Acetonide
106	Amprenavir
107	Adenosine
108	Dofetilide
109	Darunavir Ethanolate
110	Aminophylline
111	Betamethasone Dipropionate
112	Desonide
113	Estradiol
114	Furosemide
115	Cefoperazone
116	Theophylline
117	Isradipine
118	Amorolfine HCl
119	Meprednisone
120	Didanosine
121	Orlistat
122	Albendazole
123	Zolmitriptan
124	Deferasirox
125	Prednisone
126	Allopurinol
127	Chlorothiazide
128	Telbivudine
129	Olmesartan
130	Silodosin
131	Estrone
132	Chloramphenicol
133	Divalproex Sodium
134	Piroxicam
135	Cefdinir
136	Riluzole
137	Betamethasone valerate
138	Acetylcysteine
139	Zafirlukast
140	Methyldopa
141	Monobenzone
142	Flucytosine
143	Flurbiprofen
144	Praziquantel
145	Risperidone
146	Alendronate
147	Acetaminophen
148	Ursodiol
149	Emtricitabine
150	Gemcitabine
151	Clotrimazole
152	Tretinoin
153	Busulfan
154	Progesterone
155	Glipizide
156	Rizatriptan Benzoate
157	Trichlormethiazide
158	Disulfiram
159	Sulfapyridine
160	Ethinyl Estradiol
161	Nitrofural
162	Phenylbutazone
163	Loteprednol etabonate
164	Mesalamine
165	Erythromycin
166	Carbamazepine
167	Lamivudine
168	Glyburide
169	Fomepizole
170	Gemfibrozil
171	Telmisartan
172	Nisoldipine
173	Rifampin
174	Azacitidine
175	Amiloride HCl
176	Indapamide
177	Oxfendazole
178	Lomustine
179	Diethylstilbestrol
180	Adefovir Dipivoxil
181	Vidarabine
182	Ranolazine
183	Amlodipine besylate
184	Carvedilol
185	Thiabendazole
186	Oxybutynin
187	Chenodeoxycholic Acid
188	Diltiazem HCl
189	Mitotane
190	Guaifenesin
191	Enoxacin
192	Sulfadiazine
193	Zalcitabine
194	Teniposide
195	Ranitidine
196	Atracurium Besylate
197	Cimetidine
198	Diphenhydramine HCl
199	Azathioprine
200	Methylprednisolone
201	Stanozolol
202	Acadesine
203	Fenoprofen Calcium
204	Butoconazole nitrate
205	Rifabutin
206	Pitavastatin Calcium
207	Chlorprothixene
208	Clemastine Fumarate
209	Meloxicam
210	Nevirapine
211	Oxytetracycline
212	Tetrabenazine
213	Dapoxetine HCl
214	Indomethacin
215	Acetylcholine Chloride
216	Erdosteine
217	Curcumin
218	Valaciclovir HCl
219	Paliperidone
220	Mesna
221	Rifaximin
222	Acipimox
223	Betaxolol hydrochloride
224	Albendazole Oxide
225	Azithromycin
226	Esomeprazole Magnesium
227	Suprofen
228	Toremifene Citrate
229	Methocarbamol
230	Nicotinic Acid
231	Pyrazinamide
232	Ethionamide
233	Bifonazole
234	Ganciclovir
235	Terbinafine
236	Simvastatin
237	Pefloxacin Mesylate
238	Roxatidine Acetate HCl
239	Levonorgestrel
240	Prednisolone
241	Aciclovir
242	Flubendazole
243	Nimodipine
244	Quetiapine Fumarate
245	Ramipril
246	Nifedipine
247	Pranlukast
248	Chloroxine
249	Trifluridine
250	Metoprolol Tartrate
251	Protionamide
252	Orphenadrine Citrate
253	Balofloxacin
254	Famotidine
255	Rivastigmine Tartrate
256	Cisatracurium Besylate
257	Mestranol
258	Sitafloxacin Hydrate
259	MLN2238
260	Moexipril HCl
261	Eltrombopag Olamine
262	DL-Carnitine HCl
263	Gimeracil
264	Lafutidine
265	Dronedarone HCl
266	Naftopidil
267	Dabigatran Etexilate
268	Aliskiren Hemifumarate
269	Dexmedetomidine HCl
270	Rasagiline Mesylate
271	LY2157299
272	Nalidixic acid
273	Moxonidine
274	Clevidipine Butyrate
275	Betaxolol
276	Naltrexone HCl
277	Cyclophosphamide Monohydrate
278	S- (+)- Rolipram
279	Taladegib
280	Disodium
281	Esomeprazole Sodium
282	Orotic acid
283	Tolnaftate
284	Ozagrel HCl
285	Ibutilide Fumarate
286	Tebipenem Pivoxil
287	Formestane
288	Volasertib
289	Cilazapril Monohydrate
290	Detomidine HCl
291	Levosulpiride
292	Piperine
293	Adiphenine HCl
294	Almotriptan Malate
295	Flunixin Meglumin
296	Probucol
297	Terazosin HCl
298	Argatroban
299	Atropine
300	Bazedoxifene Acetate
301	Fesoterodine Fumarate
302	Rutin
303	Bromhexine HCl
304	Mecarbinate
305	Licofelone
306	Rosuvastatin Calcium
307	Irinotecan HCl Trihydrate
308	Silmitasertib
309	Mubritinib
310	Duloxetine HCl
311	Ambrisentan
312	Imidapril HCl
313	Trimebutine
314	Vinpocetine
315	Dextrose
316	Neratinib
317	Silibinin
318	Lovastatin
319	Rosiglitazone HCl
320	Telotristat Etiprate
321	D-Mannitol
322	Tiopronin
323	Atorvastatin Calcium
324	Ivabradine HCl
325	Apatinib
326	Artemether
327	Temocapril HCl
328	Lapatinib
329	LDE225
330	LY2784544
331	CAL-101
332	Cyclosporin A
333	Xylose
334	L-carnitine
335	Desloratadine
336	Bithionol
337	Zidovudine
338	Dehydrocholic acid
339	Sulfabenzamide
340	Succinylsulfathiazole
341	Prochlorperazine
342	Atipamezole hydrochloride
343	Nandrolone
344	Bronopol
345	Lercanidipine
346	2,2'-Dihydroxy-4-methoxybenzo phenone
347	Itopride hydrochloride
348	Diethylcarbamazine
349	Benzyl benzoate
350	Diflunisal
351	Hexachlorophene
352	Lesinurad
353	Terpin
354	Docusate Sodium
355	Atipamezole
356	Glycopyrrolate
357	Diiodohydroxyquinoline
358	Tyloxapol
359	Amodiaquin
360	Benzyl alcohol
361	Bucetin
362	Mebendazole
363	5,5-Dimethyloxazolidine-2,4-dione
364	Isosorbide Mononitrate
365	Tedizolid Phosphate
366	Etoricoxib
367	Tiagabine hydrochloride
368	Carsalam
369	Alcaftadine
370	Sodium sulfadiazine
371	Zolpidem
372	Sulisobenzone
373	DL-Panthenol
374	5-Chloro-8-hydroxy-7-iodoquinoline
375	Dapson
376	Atazanavir
377	Chlormadinone acetate
378	Acetohydroxamic acid
379	Modafinil
380	Ethosuximide
381	Fluphenazine
382	Hydroquinone
383	Cyproheptadine hydrochloride
384	Armodafinil
385	Fusidate Sodium
386	Citiolone
387	Halothane
388	Triacetin
389	Sulpiride
390	Cephalothin
391	Gallic acid
392	Nandrolone decanoate
393	(+/-)-Sulfinpyrazone
394	Ciclesonide
395	Parecoxib
396	Molsidomine
397	Cefazolin Sodium
398	Levofloxacin hydrate
399	Dextromethorphan
400	Chlorotrianisene
401	Cloxiquine
402	Hexylresorcinol
403	Butamben
404	Prasugrel Hydrochloride
405	Rebeprazole sodium
406	Danthron
407	Piperazine
408	Butylparaben
409	Cefmenoxime hydrochloride
410	Eslicarbazepine Acetate
411	Cefixime
412	Folic acid
413	Fenoldopam
414	Amprolium HCl
415	Sodium ascorbate
416	Sivelestat sodium
417	Desogestrel
418	Dantrolene sodium
419	Hydroquinidine
